# Supplementary material for: LSC-like Phenotypes Aid in the Prognosis of Adult and Elderly Acute Myeloid Leukemia Patients at a Resource-Limited Health Center
Source: Cancers (Basel). 2026 Apr 28;18(9):1394. doi: 10.3390/cancers18091394 (PMC13162642; doi:10.3390/cancers18091394)
Supplement: Supplementary file 1 [file cancers-18-01394-s001.zip]

Archive with 1 entries (1 files):
- cancers-4233398-supplementary.pdf
